# Supplementary material for: Measures of Maximal Tactile Pressures during a Sustained Grasp Task Using a TactArray Device Have Satisfactory Reliability and Concurrent Validity in People with Stroke
Source: Sensors (Basel). 2023 Mar 20;23(6):3291. doi: 10.3390/s23063291 (PMC10059963; doi:10.3390/s23063291)
Supplement: Supplementary file 1 [file sensors-23-03291-s001.zip]

Archive with 1 entries (1 files):
- sensors-2235764-supplementary.pdf
